# Supplementary material for: Immune Dysfunction in Children with CHARGE Syndrome: A Cross-Sectional Study
Source: PLoS One. 2015 Nov 6;10(11):e0142350. doi: 10.1371/journal.pone.0142350 (PMC4636349; doi:10.1371/journal.pone.0142350)
Supplement: S1 Dataset — (XLSX) [file pone.0142350.s003.xlsx]

## Sheet: TRECs
Group	Age (years)	TRECs/ug DNA
Control	11.4	2044.88
Control	5.5	1889.85
Control	8.3	2569.46
Control	15.3	960.134
Control	13.1	416.513
Control	5.8	1044.68
Control	11.9	1148.11
Control	10.1	2740.85
Control	7.6	3120.32
Control	17.3	1155.32
Control	11.6	1454.13
Control	11.9	1710.06
CHARGE	16.9	1119.07
CHARGE	13.8	2255.99
CHARGE	5.8	1408.91
CHARGE	14.9	1803.81
CHARGE	14.4	1309
CHARGE	2.9	1638.44
CHARGE	3.8	1063.65
CHARGE	11.6	891.962
CHARGE	13.5	899.888
CHARGE	1.9	1218.62
CHARGE	14.9	842.721
CHARGE	15.5	136.358
CHARGE	2.3	230.325
CHARGE	4.1	605.574
CHARGE	8.4	150.069
CHARGE	8.3	608.93
CHARGE	6.6	n/a
CHARGE	3.2	1404.11
CHARGE	8.1	460.198
CHARGE	5.9	666.338
CHARGE	10.7	n/a
CHARGE	11.8	934.588
CHARGE	3.1	1039.58
CHARGE	14.9	1260.01
