# Supplementary material for: Immune Dysfunction in Children with CHARGE Syndrome: A Cross-Sectional Study
Source: PLoS One. 2015 Nov 6;10(11):e0142350. doi: 10.1371/journal.pone.0142350 (PMC4636349; doi:10.1371/journal.pone.0142350)
Supplement: S3 Table — (XLS) [file pone.0142350.s006.xls]

## Sheet: Blad1
CD4+ T-cells		CHD01	CHD02	CHD04	CHD05	CHD06	CHD08	CHD09	CHD10*	CHD11	CHD12*	CHD13*	CHD14*	CHD15	CHD16*	CHD17	CHD18	CHD19*	CHD20*	CHD21	CHD22	CHD23	CHD25	CHD26	CHD27*	Reference values§
Blanco	CD69†	0.925	1.175	0.975	1.25	1.05	1.025	2.75	1.45	1	1.25	0.75	0.95	0.9	1.375	1.475	0.85	0.8	1.05	0.9	1.05	1.75	0.975	0.95	0.925	0,8-1,5
	IFN-γ‡	1	0.2	0.1	0.6	0.8	0.6	1.4	0.3	0.8	0.4	1	0.8	0.9	0.6	0.4	0.4	0.4	0.2	0.5	0.3	2.8	0.8	0.4	0.5	0,2-1,0
	TNF-α‡	1.2	0.9	0.9	1.5	1.9	1	1	0.7	0.9	0.7	1.1	0.5	1.1	1	1.4	0.8	0.9	0.8	0.9	0.6	1.1	0.9	0.9	0.6	0,9-1,5
	IL-2‡	1.1	0.4	0.5	0.5	0.4	0.9	0.9	0.7	0.9	0.6	0.6	0.3	0.9	0.8	0.7	0.3	1	0.2	0.4	0.3	0.9	0.6	0.8	0.6	0,4-0,9
	IL-4‡	3	2.9	1.8	3.3	3.2	4.6	10.2	6.9	3.2	2.1	3.5	3.4	3.4	5.2	6.8	3.2	4.5	5.1	1.8	2.3	9.1	8.2	4.3	1.6	2,3-5,4
PHA	CD69†	50.075	36.725	24.75	57.125	62.3	37.675	32.15	58.375	25.25	46.65	43.7	58.3	74.625	58.6	27.475	86.075	40.5	73.225	53.325	42.975	39.575	49.9	37.15	52.675	34,7-58,3
	IFN-γ‡	4.6	1.9	0.5	5.3	4.3	5.1	2.8	4.5	3.1	2.5	1.2	4.6	7.2	15.4	0.6	1.8	6.4	7.7	3.2	1.8	2.9	3	1.9	7	1,0-6,9
	TNF-α‡	30.2	13.6	8.8	23	27.8	31.2	15.2	25.1	17.9	23.6	14.9	29.3	43.9	42.6	9	57.3	35.3	37.1	22.7	7.2	24.5	24.7	16.4	41.3	12,0-32,5
	IL-2‡	16.8	5.9	2.4	11.8	14.5	16.5	6.7	11.9	8.4	9.3	7.5	16.1	21.3	20.7	2.8	26.8	17.6	20.5	11	4.8	9.7	12.2	6.9	23.8	4,0-17,3
	IL-4‡	6.9	1.4	1.7	2.6	3.7	2.1	8.7	8.6	3.1	2.7	0.4	3.3	5.3	5	1.7	7.6	4.3	3.8	4.2	0.4	14.3	7.5	2.3	4.3	1,5-13,7
anti-CD3	CD69†	19.4	3.75	8.175	6.275	12.375	3.3	2.75	16.975	0.75	15.45	12.25	21.8	14.575	10.525	3.15	5.8	5.3	19.225	11.975	5.75	10.025	2.575	5.025	10.125	2,8-12,8
	IFN-γ‡	0	0.1	0	0	0	0	0.6	0	0	0	0	0.6	0	1.2	0	0	1.7	0	0.1	0.1	0.9	0.6	0.1	0	0,0-0,5
	TNF-α‡	3.6	0.5	1.6	2.7	3.4	3.6	0.5	1	0.1	2.6	2.3	7.7	5.2	2.7	0.5	0.4	6.9	2.7	2.6	0.1	2.7	0.5	1.5	3	0,7-3,5
	IL-2‡	0.5	0.6	0.3	0.1	0.2	1	0	0.3	0	0.6	0	2.5	0.3	1.2	0	0	4.2	0.3	0.7	0.1	0.7	0.6	0.4	0.8	0,0-0,4
	IL-4‡	1.1	0.2	0	0	0.1	1.1	0.1	0	1.2	1.5	0	0.6	2	0	0.5	0	5.2	1.9	1.2	0.1	2.3	0	0	0.8	0,0-1,5
SEB	CD69†	26.45	21.55	21.575	9.025	20.425	4.175	19.5	24.775	5.325	21.725	20.625	27.4	32.5	23.325	17.325	40.775	17.05	13.5	11.125	26.875	11.925	25.875	7.875	25.075	12,7-22,5
	IFN-γ‡	4.9	3.7	1	1.4	3.9	1.6	2.5	2.6	2.5	4.3	2.2	6.5	5	9.8	1.1	2.7	5.7	2.8	1.6	1.8	1.3	2.4	1	7.5	1,8-4,7
	TNF-α‡	19.9	17.2	16.6	5.1	14.4	5.1	16.4	12.6	6.2	17.6	14.9	16.7	27.6	19.1	11.2	25.6	18.5	8.3	7.1	11.4	9.9	18	4.7	20.8	8,8-15,8
	IL-2‡	14.5	13.8	9.2	3.3	10.5	4	9.2	9.5	4.2	13.5	11.2	14.5	19.1	15.1	6	15.3	12.2	8	4	9.3	6.1	11.8	3.3	18.4	5,6-11,9
	IL-4‡	3.8	1.9	1	0	0.4	0	4.9	2.5	1.6	3.3	1.1	2.6	1.4	2	0.6	2.5	1.2	0.6	1.8	1.1	3.6	3	0	4.9	0,0-2,5
TT	CD69†	0.1	2.225	0.05	0	0	0.325	0	9.5	0.2	5.5	0.75	5.375	0.275	0.4	1.05	1.2	0.425	0.225	0.1	0.75	0.175	0	2.05	2.125	0,2-2,4
	IFN-γ‡	0	0	0	0	0	0.1	0	0.7	1.11022e-16	0.2	0	0.4	0	0	0	0.1	0.3	0.5	0.1	0	0	0	0.1	0	0,0-0,1
	TNF-α‡	0	0.2	0.2	0	0	0	0.6	1.3	0	0.6	0	0.4	0	0	0	0.2	0.4	0	0	0.1	0.2	0.1	0	0.1	0,0-0,3
	IL-2‡	0	0	0	0	0	0.2	1.11022e-16	1.3	0	0.5	0.1	0.3	0.3	0.6	0	0.2	0.3	0.4	0	0.1	0.3	0.1	0.3	0.1	0,0-0,2
	IL-4‡	0	0	0	0	0	0	0	0	0.1	0.2	0	0	1	0	0.8	0	0	0	0.6	0	0	0	0	0	0,0-0,1
PPD	CD69†	0.05	2.875	0.675	0.525	0.575	0.375	0.025	7.275	0.375	0.375	0.65	3.85	0.375	1.475	1	0.3	0.05	0.575	0.4	4.65	0	0	0.525	13.475	0,1-1,9
	IFN-γ‡	0	0	0	0.3	0	0	0.2	0	0	0	0	0	0.3	0	0.2	0	0	0	0.2	0	0	0	0.1	0.2	0,0-0,4
	TNF-α‡	0	0	0.2	0.2	0.8	0	0.5	0.2	0	0	0	0.3	0.1	0	0	0	0.6	0	0	0	0	0	0	1.11022e-16	0,0-0,4
	IL-2‡	0	0.1	0	0.1	0	0	0	0.4	0	0	0.1	0	0	0.2	0	0.1	0.4	0.1	0	0.1	0	0.1	0.2	0.5	0,0-0,0
	IL-4‡	0.5	0	0	0.2	1.1	0.5	0.2	0	0.5	0	0	0.7	0.3	0	0	0.3	0	0.1	0.6	0	0	0	0	0.1	0,0-1,0
CD8+ T-cells		CHD01	CHD02	CHD04	CHD05	CHD06	CHD08	CHD09	CHD10*	CHD11	CHD12*	CHD13*	CHD14*	CHD15	CHD16*	CHD17	CHD18	CHD19*	CHD20*	CHD21	CHD22	CHD23	CHD25	CHD26	CHD27*	Reference values§
Blanco	CD69†	1.1	0.875	0.725	0.95	1.325	0.95	3.325	1.025	1	0.875	0.875	0.925	0.9	1.025	1.3	0.925	0.775	0.875	0.75	0.925	2.25	1.05	0.925	0.9	0,7-1,3
	IFN-γ‡	0.7	0.2	0.2	0.8	0.7	0.7	1.5	0.4	1	0.4	0.6	0.5	0.8	0.5	0.9	0.7	0.6	0.3	0.8	0.5	0.5	1	1	0.4	0,2-1,0
	TNF-α‡	0.9	0.7	0.5	1.2	2	0.8	0.9	1	0.9	0.3	1.2	0.6	1	1.3	2.3	0.6	1.1	1.1	1	0.5	1.3	1.1	1.3	1	0,8-1,6
	IL-2‡	0.9	0.4	0.6	0.4	0.6	0.8	0.7	0.8	1	0.5	1	0.3	0.8	0.3	0.8	1	0.7	0.8	0.5	0.5	0.8	0.6	0.7	0.7	0,4-0,9
	IL-4‡	2.3	1.5	1.6	2.4	2.8	2.8	10.4	3.8	2.3	1.8	3.2	2.8	2.8	2.4	4.9	2.7	3.2	2.9	2.1	1.8	7.5	6.1	2.2	1.2	1,5-5,3
PHA	CD69†	44.3	33.5	30.375	45.025	50.775	24.875	28.575	47.55	23.1	37.15	50.1	40.45	56.25	41.6	30.675	80.425	31.9	55.975	46.25	52.65	30.675	46.875	25.95	27.1	30,8-46,9
	IFN-γ‡	13.1	11.3	4.4	4	6.4	5.8	3.2	36.4	5.3	18.6	19.5	10.1	8.5	30	2.9	3.7	23.3	18	4.5	7.3	7	11.2	6.9	16.9	3,6-11,0
	TNF-α‡	16.9	13.9	6.3	7.6	13.9	7.8	3.4	43.3	8.4	27	23.6	17.1	12.5	38.1	5.5	10.9	24.6	21.1	5.8	7.8	9.3	10.6	12.8	26.5	5,6-15,3
	IL-2‡	6.7	3.6	1.9	3	4.3	5.8	0.7	2.8	4.1	3.5	6.3	8.1	4.6	4.7	1.1	2.4	5.5	5.6	3.1	2.2	2.4	5.5	2.4	7.3	2,0-5,4
	IL-4‡	2.9	1	0.8	1.6	1	0.3	4.6	2.2	0.8	0.3	0	0.5	1.4	1.9	0.3	3.8	2.9	0	0.9	0.3	8	1.8	1.1	0.8	0,6-6,1
anti-CD3	CD69†	16.275	7.325	8.5	8.475	17.575	2.725	5.975	16.35	1.4	10.775	18.2	16.7	14.475	7.7	3.925	16.475	2.9	14.425	6.5	14.45	6.3	6.375	8.65	7.175	4,3-13,1
	IFN-γ‡	1.7	1.7	0.6	0	1.1	0.3	0.2	5.3	0	0.7	2.9	0.3	1	3	0.1	0	0.5	0.8	0.8	0	1.2	1.1	1.1	0.8	0,0-1,9
	TNF-α‡	2.5	3.7	1.5	1.7	3.3	0.5	0.6	11.6	0	2.2	5.5	3.8	1.9	5.8	0.4	0.4	0.9	1.6	0.3	0.5	0.5	0.7	2.4	3.6	0,3-4,3
	IL-2‡	0.1	0.6	0.6	0.4	0.6	0.6	0.1	0.7	0	0.4	0.6	1.5	0.2	0.2	0.4	0	0.2	0.4	0.6	0	0.2	0.6	0.8	0.8	0,0-1,2
	IL-4‡	0.1	0	0.1	0	4.44089e-16	0.1	0	0	0.9	0.4	0	0	0.6	0.3	0.1	0	4.2	0.3	0	0.3	1.4	0	0.5	0.3	0,0-1,1
SEB	CD69†	22.5	15.85	17	8.175	19.825	5.025	16.5	15.925	5.3	11.925	17.275	28.35	22.55	20.85	19.3	35.1	11.75	10.7	11.125	25.475	8.5	22.125	6.525	11.125	10,6-21,6
	IFN-γ‡	7.1	8.4	2.2	1.2	5.5	4.2	2.7	7.6	2.3	5.7	7	11.8	6.6	16.1	3.4	2.5	10.9	6.6	2	4.7	3.6	5	1.7	8.1	2,2-5,9
	TNF-α‡	9.2	9.6	3.7	2.3	7.7	4	3.3	9.4	2.7	7.5	9.2	14.3	10.5	21.5	3.8	3.9	13.7	4.8	1.9	4.7	3.5	5.9	2.6	9.5	3,1-7,1
	IL-2‡	5.9	6	2.7	0.9	3.6	3.6	1.4	1.9	1.3	3.1	4.4	7.3	6.5	3.9	2.1	1.8	4.9	3.3	1.8	2.1	1.8	3.8	1.4	4.3	1,7-4,2
	IL-4‡	0.7	0.6	0.7	0.2	0	0.1	2.9	0.1	0.4	0.4	0	0.7	0.5	0.2	0	0.7	1.1	0.1	0.3	0.1	1.1	0.2	0	0.1	0,0-1,0
TT	CD69†	0.15	1.7	0.275	0.05	0	0.075	0	6.3	0.275	3.9	0.35	6.425	0.15	0	0.675	1.45	0.325	0.075	0.05	0.925	0	2.77556e-17	3.225	1.35	0,1-1,4
	IFN-γ‡	0	0	0	0	0	0	0	0.4	0	0	0	0	0.1	0	0	0	0	0	0.1	0	0	0	0	0.7	0,0-0,4
	TNF-α‡	0	0	0.1	0	0	0	1.3	0.5	0	0.2	0.2	0.1	0	0	0	0	0.2	0.1	0	0	0	0	0	0	0,0-0,2
	IL-2‡	0	0	0.1	0	0	0	0	0.1	0	0.2	0	0	0	0	0.1	0.1	0.1	0	0	0	0	0.2	0.5	0	0,0-0,2
	IL-4‡	0	0	0	0	0	0	0	0	0.1	0	0	0	0.7	0	0.4	0	0	0	0	0.3	0	0	0	0	0,0-0,0
PPD	CD69†	0.1	3.025	0.45	0.625	0.75	0	0.35	5.05	0.575	0.025	0.55	4.375	0.125	0.75	1.475	0.7	0	0.85	0.25	6.225	0	0	1.125	9.05	0,2-1,4
	IFN-γ‡	0	0	0.1	0	0	0.3	0	0.1	0	0	0	0	0	0.1	0	0	0	0	0.3	0	0	0.2	0.1	0.4	0,0-0,8
	TNF-α‡	0.1	0	0.1	0.2	0.7	0	0.8	0.5	0	0	0	0	0	0.4	0.1	1.11022e-16	0	0	0	0	0	0	0	0	0,0-0,2
	IL-2‡	0	0	0.2	0	0	0	0	0	0	0.1	0	0.2	0	0.1	0.7	0.2	0	0	0	0	0	0	0.7	0.6	0,0-0,2
	IL-4‡	0	0.3	0	0.1	0.8	0	0	0	0.4	0	0	1	0.6	0	0	0.2	0	0.3	0.3	0.4	0	0	0	0	0,0-0,4
* Patients with decreased percentages of naive mature T-cells and increased percentages of effector memory or terminally differentiated T-cells.
† Percentage of CD69+ cells within CD4+ or CD8+ T-cells. Percentage of background T-cell activation (blanco) is substracted from percentages of T-cell activation after different stimuli. Values below or above the age-matched reference values are shown in bold.
‡ Percentage of cytokine-positive CD4+ or CD8+ T-cells. Values below or above age-matched reference values are shown in bold.
§ Age-matched reference values were established with the results of 12 healthy controls
PHA, phytohemagglutinin; PPD, purified protein derivative; SEB, Staphylococcal enterotoxin B; TT, Tetanus toxoid
